# Supplementary material for: Epigenetic Factors Related to Low Back Pain: A Systematic Review of the Current Literature
Source: Int J Mol Sci. 2023 Jan 17;24(3):1854. doi: 10.3390/ijms24031854 (PMC9915125; doi:10.3390/ijms24031854)
Supplement: Supplementary file 1 [file ijms-24-01854-s001.zip]

Archive with 1 entries (1 files):
- ijms-2094058-Table S1.pdf
